# Supplementary material for: Identification of optimal dosing schedules of dacomitinib and osimertinib for a phase I/II trial in advanced EGFR-mutant non-small cell lung cancer
Source: Nat Commun. 2021 Jun 17;12:3697. doi: 10.1038/s41467-021-23912-4 (PMC8211846; doi:10.1038/s41467-021-23912-4)
Supplement: Supplementary file 4 — Source Data [file 41467_2021_23912_MOESM4_ESM.xlsx]

## Sheet: Fig 1c
Data used for this figure is a subset of data shown in tab Fig S2a-b

## Sheet: Fig 4a
Unprocessed data is in "Validation/pc9_rpc9_10_1.csv"
Variables	Description
condition	Drug combination
day	day of observation and simulation
medianPred	median of predictions (simulations)
iq25	lower quartile of predictions
iq75	upper quartile of predictions
DOR	duration of resistance study
rank	Rank according to observationds
predDayCutoff	Observations at particular day
sdLogDayCutoff	Standard error of observations (log-transformation)
condition	day	medianCount	sdCount	medianPred	iq25	iq75	DOR	rank	predDayCutoff	sdLogDayCutoff
1.47 nM Daco+5.19 nM Osim	20	NA	NA	7.20159e+07	7.18532e+07	72314678	50	5	4.00637e+06	0.0451479
2.94 nM Daco+5.19 nM Osim	20	NA	NA	6.1382e+07	6.10589e+07	6.15334e+07	50	4	1.77831e+06	0.731618
1.47 nM Daco+10.38 nM Osim	20	NA	NA	4016499	3.99266e+06	4.03345e+06	104	3	1.4606e+06	0.299174
4.40 nM Daco+10.38 nM Osim	20	NA	NA	2751903	2742990	2762036	104	2	1.73185e+06	0.687024
2.94 nM Daco+20.75 nM Osim	20	NA	NA	804132	801089	806713	120	1	298231	0.235406
1.47 nM Daco+5.19 nM Osim	30	NA	NA	2011839043	2.00687e+09	2019937763	50	5	5.49904e+07	0.0419059
2.94 nM Daco+5.19 nM Osim	30	NA	NA	1586646813	1.57794e+09	1.59041e+09	50	4	2.60373e+07	0.317317
1.47 nM Daco+10.38 nM Osim	30	NA	NA	2.44394e+07	2.4275e+07	2.45367e+07	104	3	1.49675e+06	0.286913
4.40 nM Daco+10.38 nM Osim	30	NA	NA	1.41491e+07	14091549	14209592	104	2	1.55891e+06	0.750162
2.94 nM Daco+20.75 nM Osim	30	NA	NA	1912148	1898109	1.9219e+06	120	1	228122	0.271613
1.47 nM Daco+5.19 nM Osim	40	NA	NA	5.64855e+10	5.63483e+10	5.67169e+10	50	5	3.31852e+08	0.128334
2.94 nM Daco+5.19 nM Osim	40	NA	NA	41134353332	4.09091e+10	4.1232e+10	50	4	1.93453e+08	0.355379
1.47 nM Daco+10.38 nM Osim	40	NA	NA	1.56604e+08	1.55496e+08	157265519	104	3	1.65187e+06	0.203414
4.40 nM Daco+10.38 nM Osim	40	NA	NA	75777766	7.54624e+07	76127483	104	2	1.23679e+06	0.666675
2.94 nM Daco+20.75 nM Osim	40	NA	NA	5.1352e+06	5.09689e+06	5157022	120	1	218161	0.264243

## Sheet: Fig 4b
Unprocessed data is in "Validation/pc9_rpc9_100_1.csv"
Variables	Description
condition	Drug combination
day	day of observation and simulation
medianPred	median of predictions (simulations)
iq25	lower quartile of predictions
iq75	upper quartile of predictions
DOR	duration of resistance study
rank	Rank according to observationds
predDayCutoff	Observations at particular day
sdLogDayCutoff	Standard error of observations (log-transformation)
condition	day	medianCount	sdCount	medianPred	iq25	iq75	DOR	day25	rank	predDayCutoff	sdLogDayCutoff
1.47 nM Daco+5.19 nM Osim	20	NA	NA	705341	701656	708801	59	0	5	468535	0.121846
2.94 nM Daco+5.19 nM Osim	20	NA	NA	363972	359627	370140	80	0	4	1.67492e+06	0.930619
1.47 nM Daco+10.38 nM Osim	20	NA	NA	394536	391761	397355	104	0	3	457733	0.0980768
4.40 nM Daco+10.38 nM Osim	20	NA	NA	204092	201560	206645	106	0	2	307155	0.19231
2.94 nM Daco+20.75 nM Osim	20	NA	NA	157631	157343	158184	120	0	1	129762	0.11668
1.47 nM Daco+5.19 nM Osim	30	NA	NA	1577435	1.53955e+06	1.61288e+06	59	0	5	831820	0.125109
2.94 nM Daco+5.19 nM Osim	30	NA	NA	1054703	1.0138e+06	1.11251e+06	80	0	4	2.45511e+06	1.02378
1.47 nM Daco+10.38 nM Osim	30	NA	NA	550034	532063	574363	104	0	3	418790	0.107712
4.40 nM Daco+10.38 nM Osim	30	NA	NA	412694	397759	430652	106	0	2	237496	0.212672
2.94 nM Daco+20.75 nM Osim	30	NA	NA	71005.5	70237	71524.2	120	0	1	70932.3	0.138162
1.47 nM Daco+5.19 nM Osim	40	NA	NA	1.18962e+07	1.1512e+07	1.22688e+07	59	0	5	2.78912e+06	0.100151
2.94 nM Daco+5.19 nM Osim	40	NA	NA	8.92584e+06	8544156	9.4809e+06	80	0	4	3.94109e+06	1.00658
1.47 nM Daco+10.38 nM Osim	40	NA	NA	2.56602e+06	2.44069e+06	2.73137e+06	104	0	3	468867	0.114999
4.40 nM Daco+10.38 nM Osim	40	NA	NA	2499022	2.39632e+06	2.63748e+06	106	0	2	230238	0.228038
2.94 nM Daco+20.75 nM Osim	40	NA	NA	47869.5	46553	48890	120	0	1	51237.2	0.154856

## Sheet: Fig S2a-b
daco	osi	cellCount	hr	cellType
0	1000	3246	24	PC9
0	1000	3492	24	PC9
0.25	1000	3502	24	PC9
0.25	1000	3477	24	PC9
0.5	1000	0	24	PC9
0.5	1000	0	24	PC9
1	1000	0	24	PC9
1	1000	0	24	PC9
0	333.3	3310	24	PC9
0	333.3	3435	24	PC9
0.25	333.3	3461	24	PC9
0.25	333.3	3617	24	PC9
0.5	333.3	3505	24	PC9
0.5	333.3	3504	24	PC9
1	333.3	3626	24	PC9
1	333.3	3494	24	PC9
0	111.1	3313	24	PC9
0	111.1	3731	24	PC9
0.25	111.1	3632	24	PC9
0.25	111.1	3504	24	PC9
0.5	111.1	3503	24	PC9
0.5	111.1	3326	24	PC9
1	111.1	3682	24	PC9
1	111.1	3595	24	PC9
0	37.04	3216	24	PC9
0	37.04	3586	24	PC9
0.25	37.04	3331	24	PC9
0.25	37.04	3343	24	PC9
0.5	37.04	3579	24	PC9
0.5	37.04	3364	24	PC9
1	37.04	3635	24	PC9
1	37.04	3616	24	PC9
0	12.35	3352	24	PC9
0	12.35	3562	24	PC9
0.25	12.35	3352	24	PC9
0.25	12.35	3515	24	PC9
0.5	12.35	3426	24	PC9
0.5	12.35	3356	24	PC9
1	12.35	3362	24	PC9
1	12.35	3514	24	PC9
0	4.115	3629	24	PC9
0	4.115	3831	24	PC9
0.25	4.115	3534	24	PC9
0.25	4.115	3515	24	PC9
0.5	4.115	3464	24	PC9
0.5	4.115	3512	24	PC9
1	4.115	3356	24	PC9
1	4.115	3489	24	PC9
0	1.372	3746	24	PC9
0	1.372	4008	24	PC9
0.25	1.372	3326	24	PC9
0.25	1.372	3390	24	PC9
0.5	1.372	3290	24	PC9
0.5	1.372	3396	24	PC9
1	1.372	3298	24	PC9
1	1.372	3310	24	PC9
0	0.457	3943	24	PC9
0	0.457	4069	24	PC9
0.25	0.457	3311	24	PC9
0.25	0.457	3532	24	PC9
0.5	0.457	3311	24	PC9
0.5	0.457	3297	24	PC9
1	0.457	3269	24	PC9
1	0.457	3515	24	PC9
0	0.152	3768	24	PC9
0	0.152	3957	24	PC9
0.25	0.152	3242	24	PC9
0.25	0.152	3298	24	PC9
0.5	0.152	3252	24	PC9
0.5	0.152	3170	24	PC9
1	0.152	3193	24	PC9
1	0.152	3146	24	PC9
0	0.051	3812	24	PC9
0	0.051	3900	24	PC9
0.25	0.051	3220	24	PC9
0.25	0.051	3114	24	PC9
0.5	0.051	3155	24	PC9
0.5	0.051	3121	24	PC9
1	0.051	3223	24	PC9
1	0.051	3288	24	PC9
0	0.017	4074	24	PC9
0	0.017	3910	24	PC9
0.25	0.017	3031	24	PC9
0.25	0.017	3212	24	PC9
0.5	0.017	3140	24	PC9
0.5	0.017	3096	24	PC9
1	0.017	3291	24	PC9
1	0.017	3065	24	PC9
0	0	3957	24	PC9
0	0	3943	24	PC9
0.25	0	3465	24	PC9
0.25	0	3119	24	PC9
0.5	0	3227	24	PC9
0.5	0	3090	24	PC9
1	0	3151	24	PC9
1	0	3211	24	PC9
250	0	3263	24	PC9
250	0	3253	24	PC9
250	2.5	3020	24	PC9
250	2.5	3129	24	PC9
250	5	0	24	PC9
250	5	0	24	PC9
250	10	0	24	PC9
250	10	0	24	PC9
83.33	0	3268	24	PC9
83.33	0	3108	24	PC9
83.33	2.5	3170	24	PC9
83.33	2.5	3351	24	PC9
83.33	5	2887	24	PC9
83.33	5	2801	24	PC9
83.33	10	3057	24	PC9
83.33	10	3044	24	PC9
27.78	0	3074	24	PC9
27.78	0	3116	24	PC9
27.78	2.5	3145	24	PC9
27.78	2.5	3191	24	PC9
27.78	5	2992	24	PC9
27.78	5	3076	24	PC9
27.78	10	3312	24	PC9
27.78	10	3059	24	PC9
9.259	0	2985	24	PC9
9.259	0	3092	24	PC9
9.259	2.5	3223	24	PC9
9.259	2.5	3248	24	PC9
9.259	5	3085	24	PC9
9.259	5	2905	24	PC9
9.259	10	2980	24	PC9
9.259	10	3082	24	PC9
3.086	0	2830	24	PC9
3.086	0	3073	24	PC9
3.086	2.5	3060	24	PC9
3.086	2.5	3259	24	PC9
3.086	5	3000	24	PC9
3.086	5	3027	24	PC9
3.086	10	3057	24	PC9
3.086	10	3251	24	PC9
1.029	0	3029	24	PC9
1.029	0	2982	24	PC9
1.029	2.5	3194	24	PC9
1.029	2.5	3329	24	PC9
1.029	5	2950	24	PC9
1.029	5	3094	24	PC9
1.029	10	3014	24	PC9
1.029	10	3199	24	PC9
0.343	0	3018	24	PC9
0.343	0	3123	24	PC9
0.343	2.5	3120	24	PC9
0.343	2.5	3193	24	PC9
0.343	5	3061	24	PC9
0.343	5	2992	24	PC9
0.343	10	3260	24	PC9
0.343	10	3014	24	PC9
0.114	0	3776	24	PC9
0.114	0	3752	24	PC9
0.114	2.5	3373	24	PC9
0.114	2.5	3319	24	PC9
0.114	5	3100	24	PC9
0.114	5	3223	24	PC9
0.114	10	3171	24	PC9
0.114	10	3109	24	PC9
0.038	0	3738	24	PC9
0.038	0	3788	24	PC9
0.038	2.5	3660	24	PC9
0.038	2.5	3757	24	PC9
0.038	5	3136	24	PC9
0.038	5	3149	24	PC9
0.038	10	3034	24	PC9
0.038	10	3082	24	PC9
0.013	0	3726	24	PC9
0.013	0	3866	24	PC9
0.013	2.5	3484	24	PC9
0.013	2.5	3689	24	PC9
0.013	5	3112	24	PC9
0.013	5	3202	24	PC9
0.013	10	3195	24	PC9
0.013	10	3114	24	PC9
0.004	0	3765	24	PC9
0.004	0	3839	24	PC9
0.004	2.5	3690	24	PC9
0.004	2.5	3811	24	PC9
0.004	5	3110	24	PC9
0.004	5	3127	24	PC9
0.004	10	3172	24	PC9
0.004	10	2990	24	PC9
0	0	3701	24	PC9
0	0	3831	24	PC9
0	2.5	3528	24	PC9
0	2.5	3549	24	PC9
0	5	3197	24	PC9
0	5	2944	24	PC9
0	10	3065	24	PC9
0	10	3010	24	PC9
0	1000	3245	48	PC9
0	1000	3329	48	PC9
0.25	1000	3260	48	PC9
0.25	1000	3221	48	PC9
0.5	1000	0	48	PC9
0.5	1000	0	48	PC9
1	1000	0	48	PC9
1	1000	0	48	PC9
0	333.3	3430	48	PC9
0	333.3	3206	48	PC9
0.25	333.3	3296	48	PC9
0.25	333.3	3242	48	PC9
0.5	333.3	3134	48	PC9
0.5	333.3	3107	48	PC9
1	333.3	3243	48	PC9
1	333.3	3173	48	PC9
0	111.1	3089	48	PC9
0	111.1	3169	48	PC9
0.25	111.1	3064	48	PC9
0.25	111.1	3144	48	PC9
0.5	111.1	3152	48	PC9
0.5	111.1	3350	48	PC9
1	111.1	3236	48	PC9
1	111.1	3108	48	PC9
0	37.04	3305	48	PC9
0	37.04	3233	48	PC9
0.25	37.04	3256	48	PC9
0.25	37.04	3136	48	PC9
0.5	37.04	3257	48	PC9
0.5	37.04	3335	48	PC9
1	37.04	3138	48	PC9
1	37.04	3106	48	PC9
0	12.35	3934	48	PC9
0	12.35	3819	48	PC9
0.25	12.35	3546	48	PC9
0.25	12.35	3531	48	PC9
0.5	12.35	3321	48	PC9
0.5	12.35	3345	48	PC9
1	12.35	3237	48	PC9
1	12.35	3076	48	PC9
0	4.115	5738	48	PC9
0	4.115	5623	48	PC9
0.25	4.115	4226	48	PC9
0.25	4.115	4246	48	PC9
0.5	4.115	3355	48	PC9
0.5	4.115	3487	48	PC9
1	4.115	3188	48	PC9
1	4.115	3035	48	PC9
0	1.372	6728	48	PC9
0	1.372	6638	48	PC9
0.25	1.372	4670	48	PC9
0.25	1.372	4697	48	PC9
0.5	1.372	3467	48	PC9
0.5	1.372	3387	48	PC9
1	1.372	3227	48	PC9
1	1.372	3126	48	PC9
0	0.457	7092	48	PC9
0	0.457	6794	48	PC9
0.25	0.457	4377	48	PC9
0.25	0.457	4939	48	PC9
0.5	0.457	3591	48	PC9
0.5	0.457	3536	48	PC9
1	0.457	3025	48	PC9
1	0.457	3144	48	PC9
0	0.152	6872	48	PC9
0	0.152	6804	48	PC9
0.25	0.152	4765	48	PC9
0.25	0.152	4721	48	PC9
0.5	0.152	3470	48	PC9
0.5	0.152	3358	48	PC9
1	0.152	3081	48	PC9
1	0.152	3121	48	PC9
0	0.051	7202	48	PC9
0	0.051	7144	48	PC9
0.25	0.051	4880	48	PC9
0.25	0.051	5125	48	PC9
0.5	0.051	3481	48	PC9
0.5	0.051	3293	48	PC9
1	0.051	2993	48	PC9
1	0.051	3042	48	PC9
0	0.017	7158	48	PC9
0	0.017	7093	48	PC9
0.25	0.017	5467	48	PC9
0.25	0.017	5136	48	PC9
0.5	0.017	3474	48	PC9
0.5	0.017	3296	48	PC9
1	0.017	3090	48	PC9
1	0.017	2997	48	PC9
0	0	7053	48	PC9
0	0	7018	48	PC9
0.25	0	5343	48	PC9
0.25	0	4716	48	PC9
0.5	0	3493	48	PC9
0.5	0	3515	48	PC9
1	0	3207	48	PC9
1	0	3112	48	PC9
250	0	3352	48	PC9
250	0	3277	48	PC9
250	2.5	3319	48	PC9
250	2.5	3122	48	PC9
250	5	0	48	PC9
250	5	0	48	PC9
250	10	0	48	PC9
250	10	0	48	PC9
83.33	0	3248	48	PC9
83.33	0	3187	48	PC9
83.33	2.5	3111	48	PC9
83.33	2.5	3304	48	PC9
83.33	5	3218	48	PC9
83.33	5	3320	48	PC9
83.33	10	3343	48	PC9
83.33	10	3280	48	PC9
27.78	0	3036	48	PC9
27.78	0	3035	48	PC9
27.78	2.5	2912	48	PC9
27.78	2.5	3098	48	PC9
27.78	5	3110	48	PC9
27.78	5	3277	48	PC9
27.78	10	3285	48	PC9
27.78	10	3331	48	PC9
9.259	0	3001	48	PC9
9.259	0	3080	48	PC9
9.259	2.5	2859	48	PC9
9.259	2.5	3084	48	PC9
9.259	5	3171	48	PC9
9.259	5	3133	48	PC9
9.259	10	3105	48	PC9
9.259	10	3025	48	PC9
3.086	0	3074	48	PC9
3.086	0	2948	48	PC9
3.086	2.5	2959	48	PC9
3.086	2.5	2905	48	PC9
3.086	5	3010	48	PC9
3.086	5	2992	48	PC9
3.086	10	3257	48	PC9
3.086	10	3120	48	PC9
1.029	0	3207	48	PC9
1.029	0	3285	48	PC9
1.029	2.5	3162	48	PC9
1.029	2.5	3034	48	PC9
1.029	5	2929	48	PC9
1.029	5	3219	48	PC9
1.029	10	3309	48	PC9
1.029	10	3261	48	PC9
0.343	0	5369	48	PC9
0.343	0	4664	48	PC9
0.343	2.5	3973	48	PC9
0.343	2.5	4169	48	PC9
0.343	5	3777	48	PC9
0.343	5	3553	48	PC9
0.343	10	3432	48	PC9
0.343	10	3680	48	PC9
0.114	0	6288	48	PC9
0.114	0	6064	48	PC9
0.114	2.5	5085	48	PC9
0.114	2.5	5164	48	PC9
0.114	5	4374	48	PC9
0.114	5	4282	48	PC9
0.114	10	3671	48	PC9
0.114	10	3678	48	PC9
0.038	0	6141	48	PC9
0.038	0	6427	48	PC9
0.038	2.5	5313	48	PC9
0.038	2.5	5676	48	PC9
0.038	5	4324	48	PC9
0.038	5	4232	48	PC9
0.038	10	3411	48	PC9
0.038	10	3631	48	PC9
0.013	0	6307	48	PC9
0.013	0	6123	48	PC9
0.013	2.5	5515	48	PC9
0.013	2.5	5331	48	PC9
0.013	5	4277	48	PC9
0.013	5	4098	48	PC9
0.013	10	3478	48	PC9
0.013	10	3556	48	PC9
0.004	0	6494	48	PC9
0.004	0	6450	48	PC9
0.004	2.5	5723	48	PC9
0.004	2.5	5528	48	PC9
0.004	5	4388	48	PC9
0.004	5	4503	48	PC9
0.004	10	3656	48	PC9
0.004	10	3686	48	PC9
0	0	6756	48	PC9
0	0	6842	48	PC9
0	2.5	5592	48	PC9
0	2.5	5603	48	PC9
0	5	4320	48	PC9
0	5	4312	48	PC9
0	10	3583	48	PC9
0	10	3713	48	PC9
0	1000	2748	72	PC9
0	1000	2810	72	PC9
0.25	1000	2629	72	PC9
0.25	1000	2803	72	PC9
0.5	1000	0	72	PC9
0.5	1000	0	72	PC9
1	1000	0	72	PC9
1	1000	0	72	PC9
0	333.3	2826	72	PC9
0	333.3	2863	72	PC9
0.25	333.3	2838	72	PC9
0.25	333.3	2713	72	PC9
0.5	333.3	2830	72	PC9
0.5	333.3	2932	72	PC9
1	333.3	2889	72	PC9
1	333.3	2692	72	PC9
0	111.1	2835	72	PC9
0	111.1	2884	72	PC9
0.25	111.1	2729	72	PC9
0.25	111.1	2705	72	PC9
0.5	111.1	2768	72	PC9
0.5	111.1	2680	72	PC9
1	111.1	2851	72	PC9
1	111.1	2750	72	PC9
0	37.04	3238	72	PC9
0	37.04	3026	72	PC9
0.25	37.04	2979	72	PC9
0.25	37.04	2990	72	PC9
0.5	37.04	2881	72	PC9
0.5	37.04	2784	72	PC9
1	37.04	2847	72	PC9
1	37.04	2806	72	PC9
0	12.35	4698	72	PC9
0	12.35	4427	72	PC9
0.25	12.35	3443	72	PC9
0.25	12.35	3608	72	PC9
0.5	12.35	3369	72	PC9
0.5	12.35	3369	72	PC9
1	12.35	2910	72	PC9
1	12.35	3013	72	PC9
0	4.115	9138	72	PC9
0	4.115	8818	72	PC9
0.25	4.115	5750	72	PC9
0.25	4.115	6289	72	PC9
0.5	4.115	3659	72	PC9
0.5	4.115	3801	72	PC9
1	4.115	3072	72	PC9
1	4.115	3097	72	PC9
0	1.372	11897	72	PC9
0	1.372	11636	72	PC9
0.25	1.372	7861	72	PC9
0.25	1.372	8098	72	PC9
0.5	1.372	4142	72	PC9
0.5	1.372	4018	72	PC9
1	1.372	3133	72	PC9
1	1.372	3131	72	PC9
0	0.457	12301	72	PC9
0	0.457	12089	72	PC9
0.25	0.457	9609	72	PC9
0.25	0.457	9772	72	PC9
0.5	0.457	4608	72	PC9
0.5	0.457	4378	72	PC9
1	0.457	3110	72	PC9
1	0.457	3102	72	PC9
0	0.152	12311	72	PC9
0	0.152	12015	72	PC9
0.25	0.152	8759	72	PC9
0.25	0.152	9666	72	PC9
0.5	0.152	4485	72	PC9
0.5	0.152	4547	72	PC9
1	0.152	3139	72	PC9
1	0.152	3027	72	PC9
0	0.051	12705	72	PC9
0	0.051	11960	72	PC9
0.25	0.051	8804	72	PC9
0.25	0.051	9557	72	PC9
0.5	0.051	4428	72	PC9
0.5	0.051	4506	72	PC9
1	0.051	3010	72	PC9
1	0.051	3115	72	PC9
0	0.017	12681	72	PC9
0	0.017	12224	72	PC9
0.25	0.017	9218	72	PC9
0.25	0.017	10322	72	PC9
0.5	0.017	4929	72	PC9
0.5	0.017	4615	72	PC9
1	0.017	3050	72	PC9
1	0.017	3076	72	PC9
0	0	12960	72	PC9
0	0	12389	72	PC9
0.25	0	9589	72	PC9
0.25	0	10743	72	PC9
0.5	0	4615	72	PC9
0.5	0	4658	72	PC9
1	0	3325	72	PC9
1	0	3011	72	PC9
250	0	2421	72	PC9
250	0	2561	72	PC9
250	2.5	2465	72	PC9
250	2.5	2461	72	PC9
250	5	0	72	PC9
250	5	0	72	PC9
250	10	0	72	PC9
250	10	0	72	PC9
83.33	0	2558	72	PC9
83.33	0	2492	72	PC9
83.33	2.5	2415	72	PC9
83.33	2.5	2422	72	PC9
83.33	5	2507	72	PC9
83.33	5	2541	72	PC9
83.33	10	2384	72	PC9
83.33	10	2493	72	PC9
27.78	0	2437	72	PC9
27.78	0	2480	72	PC9
27.78	2.5	2450	72	PC9
27.78	2.5	2519	72	PC9
27.78	5	2550	72	PC9
27.78	5	2626	72	PC9
27.78	10	2475	72	PC9
27.78	10	2534	72	PC9
9.259	0	2598	72	PC9
9.259	0	2396	72	PC9
9.259	2.5	2293	72	PC9
9.259	2.5	2348	72	PC9
9.259	5	2549	72	PC9
9.259	5	2466	72	PC9
9.259	10	2624	72	PC9
9.259	10	2566	72	PC9
3.086	0	2599	72	PC9
3.086	0	2555	72	PC9
3.086	2.5	2461	72	PC9
3.086	2.5	2509	72	PC9
3.086	5	2794	72	PC9
3.086	5	2651	72	PC9
3.086	10	2813	72	PC9
3.086	10	2667	72	PC9
1.029	0	3891	72	PC9
1.029	0	3758	72	PC9
1.029	2.5	2914	72	PC9
1.029	2.5	3005	72	PC9
1.029	5	2968	72	PC9
1.029	5	2918	72	PC9
1.029	10	2888	72	PC9
1.029	10	2965	72	PC9
0.343	0	10589	72	PC9
0.343	0	9679	72	PC9
0.343	2.5	6278	72	PC9
0.343	2.5	6194	72	PC9
0.343	5	4435	72	PC9
0.343	5	4449	72	PC9
0.343	10	3568	72	PC9
0.343	10	3340	72	PC9
0.114	0	12016	72	PC9
0.114	0	11511	72	PC9
0.114	2.5	8572	72	PC9
0.114	2.5	8692	72	PC9
0.114	5	5575	72	PC9
0.114	5	6513	72	PC9
0.114	10	4126	72	PC9
0.114	10	4248	72	PC9
0.038	0	11982	72	PC9
0.038	0	12090	72	PC9
0.038	2.5	8721	72	PC9
0.038	2.5	8654	72	PC9
0.038	5	6099	72	PC9
0.038	5	6503	72	PC9
0.038	10	4388	72	PC9
0.038	10	4184	72	PC9
0.013	0	12206	72	PC9
0.013	0	12189	72	PC9
0.013	2.5	8745	72	PC9
0.013	2.5	9371	72	PC9
0.013	5	5770	72	PC9
0.013	5	6302	72	PC9
0.013	10	4091	72	PC9
0.013	10	4030	72	PC9
0.004	0	12699	72	PC9
0.004	0	12573	72	PC9
0.004	2.5	8478	72	PC9
0.004	2.5	9161	72	PC9
0.004	5	5819	72	PC9
0.004	5	6433	72	PC9
0.004	10	4121	72	PC9
0.004	10	3969	72	PC9
0	0	12380	72	PC9
0	0	12624	72	PC9
0	2.5	8882	72	PC9
0	2.5	9092	72	PC9
0	5	5742	72	PC9
0	5	5830	72	PC9
0	10	4001	72	PC9
0	10	3798	72	PC9
0	1000	2675	24	PC9_DRH
0	1000	2794	24	PC9_DRH
4	1000	2934	24	PC9_DRH
4	1000	3039	24	PC9_DRH
10	1000	0	24	PC9_DRH
10	1000	0	24	PC9_DRH
250	1000	0	24	PC9_DRH
250	1000	0	24	PC9_DRH
0	333.3	3050	24	PC9_DRH
0	333.3	2864	24	PC9_DRH
4	333.3	3118	24	PC9_DRH
4	333.3	3112	24	PC9_DRH
10	333.3	2962	24	PC9_DRH
10	333.3	3029	24	PC9_DRH
250	333.3	3005	24	PC9_DRH
250	333.3	3131	24	PC9_DRH
0	111.1	3314	24	PC9_DRH
0	111.1	3237	24	PC9_DRH
4	111.1	3528	24	PC9_DRH
4	111.1	3453	24	PC9_DRH
10	111.1	3386	24	PC9_DRH
10	111.1	3225	24	PC9_DRH
250	111.1	3497	24	PC9_DRH
250	111.1	3574	24	PC9_DRH
0	37.04	3502	24	PC9_DRH
0	37.04	3620	24	PC9_DRH
4	37.04	3875	24	PC9_DRH
4	37.04	4156	24	PC9_DRH
10	37.04	4120	24	PC9_DRH
10	37.04	3898	24	PC9_DRH
250	37.04	4025	24	PC9_DRH
250	37.04	4162	24	PC9_DRH
0	12.35	4014	24	PC9_DRH
0	12.35	4030	24	PC9_DRH
4	12.35	4294	24	PC9_DRH
4	12.35	4451	24	PC9_DRH
10	12.35	4265	24	PC9_DRH
10	12.35	4201	24	PC9_DRH
250	12.35	4352	24	PC9_DRH
250	12.35	4524	24	PC9_DRH
0	4.115	4019	24	PC9_DRH
0	4.115	4199	24	PC9_DRH
4	4.115	4431	24	PC9_DRH
4	4.115	4463	24	PC9_DRH
10	4.115	4537	24	PC9_DRH
10	4.115	4416	24	PC9_DRH
250	4.115	4696	24	PC9_DRH
250	4.115	4781	24	PC9_DRH
0	1.372	4146	24	PC9_DRH
0	1.372	4041	24	PC9_DRH
4	1.372	4242	24	PC9_DRH
4	1.372	4660	24	PC9_DRH
10	1.372	4449	24	PC9_DRH
10	1.372	4250	24	PC9_DRH
250	1.372	4505	24	PC9_DRH
250	1.372	4753	24	PC9_DRH
0	0.457	3924	24	PC9_DRH
0	0.457	4184	24	PC9_DRH
4	0.457	4341	24	PC9_DRH
4	0.457	4439	24	PC9_DRH
10	0.457	4376	24	PC9_DRH
10	0.457	4137	24	PC9_DRH
250	0.457	4459	24	PC9_DRH
250	0.457	4742	24	PC9_DRH
0	0.152	4097	24	PC9_DRH
0	0.152	3933	24	PC9_DRH
4	0.152	4320	24	PC9_DRH
4	0.152	4628	24	PC9_DRH
10	0.152	4196	24	PC9_DRH
10	0.152	4222	24	PC9_DRH
250	0.152	4496	24	PC9_DRH
250	0.152	4498	24	PC9_DRH
0	0.051	3890	24	PC9_DRH
0	0.051	3996	24	PC9_DRH
4	0.051	4213	24	PC9_DRH
4	0.051	4387	24	PC9_DRH
10	0.051	4171	24	PC9_DRH
10	0.051	3800	24	PC9_DRH
250	0.051	4506	24	PC9_DRH
250	0.051	4585	24	PC9_DRH
0	0.017	3999	24	PC9_DRH
0	0.017	4094	24	PC9_DRH
4	0.017	4331	24	PC9_DRH
4	0.017	4411	24	PC9_DRH
10	0.017	4135	24	PC9_DRH
10	0.017	4125	24	PC9_DRH
250	0.017	4539	24	PC9_DRH
250	0.017	4639	24	PC9_DRH
0	0	4013	24	PC9_DRH
0	0	3995	24	PC9_DRH
4	0	4263	24	PC9_DRH
4	0	4399	24	PC9_DRH
10	0	4305	24	PC9_DRH
10	0	4010	24	PC9_DRH
250	0	4314	24	PC9_DRH
250	0	4384	24	PC9_DRH
250	0	4409	24	PC9_DRH
250	0	4580	24	PC9_DRH
250	6	4605	24	PC9_DRH
250	6	4553	24	PC9_DRH
250	160	0	24	PC9_DRH
250	160	0	24	PC9_DRH
250	1000	0	24	PC9_DRH
250	1000	0	24	PC9_DRH
83.33	0	4515	24	PC9_DRH
83.33	0	4693	24	PC9_DRH
83.33	6	4319	24	PC9_DRH
83.33	6	4583	24	PC9_DRH
83.33	160	3198	24	PC9_DRH
83.33	160	3204	24	PC9_DRH
83.33	1000	2768	24	PC9_DRH
83.33	1000	2772	24	PC9_DRH
27.78	0	4389	24	PC9_DRH
27.78	0	4532	24	PC9_DRH
27.78	6	4534	24	PC9_DRH
27.78	6	4657	24	PC9_DRH
27.78	160	3184	24	PC9_DRH
27.78	160	3279	24	PC9_DRH
27.78	1000	2914	24	PC9_DRH
27.78	1000	2811	24	PC9_DRH
9.259	0	4361	24	PC9_DRH
9.259	0	4590	24	PC9_DRH
9.259	6	4560	24	PC9_DRH
9.259	6	4514	24	PC9_DRH
9.259	160	3167	24	PC9_DRH
9.259	160	3353	24	PC9_DRH
9.259	1000	2815	24	PC9_DRH
9.259	1000	2888	24	PC9_DRH
3.086	0	4305	24	PC9_DRH
3.086	0	4368	24	PC9_DRH
3.086	6	4378	24	PC9_DRH
3.086	6	4502	24	PC9_DRH
3.086	160	3021	24	PC9_DRH
3.086	160	3322	24	PC9_DRH
3.086	1000	2916	24	PC9_DRH
3.086	1000	2765	24	PC9_DRH
1.029	0	4311	24	PC9_DRH
1.029	0	4364	24	PC9_DRH
1.029	6	4379	24	PC9_DRH
1.029	6	4430	24	PC9_DRH
1.029	160	3131	24	PC9_DRH
1.029	160	3208	24	PC9_DRH
1.029	1000	2875	24	PC9_DRH
1.029	1000	2794	24	PC9_DRH
0.343	0	4286	24	PC9_DRH
0.343	0	4223	24	PC9_DRH
0.343	6	4376	24	PC9_DRH
0.343	6	4370	24	PC9_DRH
0.343	160	3017	24	PC9_DRH
0.343	160	3139	24	PC9_DRH
0.343	1000	2849	24	PC9_DRH
0.343	1000	2803	24	PC9_DRH
0.114	0	4208	24	PC9_DRH
0.114	0	4022	24	PC9_DRH
0.114	6	4172	24	PC9_DRH
0.114	6	4372	24	PC9_DRH
0.114	160	3006	24	PC9_DRH
0.114	160	3210	24	PC9_DRH
0.114	1000	2766	24	PC9_DRH
0.114	1000	2813	24	PC9_DRH
0.038	0	4082	24	PC9_DRH
0.038	0	4017	24	PC9_DRH
0.038	6	4216	24	PC9_DRH
0.038	6	4245	24	PC9_DRH
0.038	160	2934	24	PC9_DRH
0.038	160	3097	24	PC9_DRH
0.038	1000	2690	24	PC9_DRH
0.038	1000	2809	24	PC9_DRH
0.013	0	4079	24	PC9_DRH
0.013	0	3944	24	PC9_DRH
0.013	6	4093	24	PC9_DRH
0.013	6	4194	24	PC9_DRH
0.013	160	2875	24	PC9_DRH
0.013	160	3106	24	PC9_DRH
0.013	1000	2667	24	PC9_DRH
0.013	1000	2689	24	PC9_DRH
0.004	0	3950	24	PC9_DRH
0.004	0	3956	24	PC9_DRH
0.004	6	3992	24	PC9_DRH
0.004	6	4156	24	PC9_DRH
0.004	160	3072	24	PC9_DRH
0.004	160	2926	24	PC9_DRH
0.004	1000	2371	24	PC9_DRH
0.004	1000	2535	24	PC9_DRH
0	0	4142	24	PC9_DRH
0	0	3794	24	PC9_DRH
0	6	4037	24	PC9_DRH
0	6	4064	24	PC9_DRH
0	160	2727	24	PC9_DRH
0	160	2823	24	PC9_DRH
0	1000	2635	24	PC9_DRH
0	1000	2544	24	PC9_DRH
0	1000	2132	48	PC9_DRH
0	1000	2143	48	PC9_DRH
4	1000	2083	48	PC9_DRH
4	1000	2150	48	PC9_DRH
10	1000	0	48	PC9_DRH
10	1000	0	48	PC9_DRH
250	1000	0	48	PC9_DRH
250	1000	0	48	PC9_DRH
0	333.3	2246	48	PC9_DRH
0	333.3	2216	48	PC9_DRH
4	333.3	2230	48	PC9_DRH
4	333.3	2259	48	PC9_DRH
10	333.3	2016	48	PC9_DRH
10	333.3	2068	48	PC9_DRH
250	333.3	2137	48	PC9_DRH
250	333.3	2208	48	PC9_DRH
0	111.1	2764	48	PC9_DRH
0	111.1	2787	48	PC9_DRH
4	111.1	2863	48	PC9_DRH
4	111.1	2809	48	PC9_DRH
10	111.1	2637	48	PC9_DRH
10	111.1	2526	48	PC9_DRH
250	111.1	2651	48	PC9_DRH
250	111.1	2371	48	PC9_DRH
0	37.04	4176	48	PC9_DRH
0	37.04	3976	48	PC9_DRH
4	37.04	4069	48	PC9_DRH
4	37.04	4293	48	PC9_DRH
10	37.04	3957	48	PC9_DRH
10	37.04	4157	48	PC9_DRH
250	37.04	4239	48	PC9_DRH
250	37.04	4371	48	PC9_DRH
0	12.35	4739	48	PC9_DRH
0	12.35	4819	48	PC9_DRH
4	12.35	4683	48	PC9_DRH
4	12.35	4759	48	PC9_DRH
10	12.35	4548	48	PC9_DRH
10	12.35	4799	48	PC9_DRH
250	12.35	4641	48	PC9_DRH
250	12.35	4897	48	PC9_DRH
0	4.115	5027	48	PC9_DRH
0	4.115	5155	48	PC9_DRH
4	4.115	5208	48	PC9_DRH
4	4.115	5160	48	PC9_DRH
10	4.115	4824	48	PC9_DRH
10	4.115	4970	48	PC9_DRH
250	4.115	4911	48	PC9_DRH
250	4.115	4952	48	PC9_DRH
0	1.372	4867	48	PC9_DRH
0	1.372	4926	48	PC9_DRH
4	1.372	5163	48	PC9_DRH
4	1.372	5033	48	PC9_DRH
10	1.372	4864	48	PC9_DRH
10	1.372	4828	48	PC9_DRH
250	1.372	5129	48	PC9_DRH
250	1.372	5283	48	PC9_DRH
0	0.457	4867	48	PC9_DRH
0	0.457	4855	48	PC9_DRH
4	0.457	4988	48	PC9_DRH
4	0.457	4983	48	PC9_DRH
10	0.457	4883	48	PC9_DRH
10	0.457	5001	48	PC9_DRH
250	0.457	4859	48	PC9_DRH
250	0.457	5175	48	PC9_DRH
0	0.152	4859	48	PC9_DRH
0	0.152	4839	48	PC9_DRH
4	0.152	4887	48	PC9_DRH
4	0.152	5038	48	PC9_DRH
10	0.152	4906	48	PC9_DRH
10	0.152	5086	48	PC9_DRH
250	0.152	4791	48	PC9_DRH
250	0.152	5213	48	PC9_DRH
0	0.051	4694	48	PC9_DRH
0	0.051	4676	48	PC9_DRH
4	0.051	5193	48	PC9_DRH
4	0.051	4817	48	PC9_DRH
10	0.051	4731	48	PC9_DRH
10	0.051	4735	48	PC9_DRH
250	0.051	4930	48	PC9_DRH
250	0.051	5047	48	PC9_DRH
0	0.017	4887	48	PC9_DRH
0	0.017	4829	48	PC9_DRH
4	0.017	4876	48	PC9_DRH
4	0.017	4673	48	PC9_DRH
10	0.017	4778	48	PC9_DRH
10	0.017	4707	48	PC9_DRH
250	0.017	4747	48	PC9_DRH
250	0.017	5165	48	PC9_DRH
0	0	5013	48	PC9_DRH
0	0	4924	48	PC9_DRH
4	0	5012	48	PC9_DRH
4	0	5067	48	PC9_DRH
10	0	4999	48	PC9_DRH
10	0	4831	48	PC9_DRH
250	0	4957	48	PC9_DRH
250	0	5005	48	PC9_DRH
250	0	5289	48	PC9_DRH
250	0	5186	48	PC9_DRH
250	6	4930	48	PC9_DRH
250	6	4948	48	PC9_DRH
250	160	0	48	PC9_DRH
250	160	0	48	PC9_DRH
250	1000	0	48	PC9_DRH
250	1000	0	48	PC9_DRH
83.33	0	5187	48	PC9_DRH
83.33	0	4925	48	PC9_DRH
83.33	6	5059	48	PC9_DRH
83.33	6	5070	48	PC9_DRH
83.33	160	2484	48	PC9_DRH
83.33	160	2442	48	PC9_DRH
83.33	1000	1976	48	PC9_DRH
83.33	1000	2085	48	PC9_DRH
27.78	0	5045	48	PC9_DRH
27.78	0	5100	48	PC9_DRH
27.78	6	5020	48	PC9_DRH
27.78	6	5266	48	PC9_DRH
27.78	160	2515	48	PC9_DRH
27.78	160	2392	48	PC9_DRH
27.78	1000	2028	48	PC9_DRH
27.78	1000	2140	48	PC9_DRH
9.259	0	5112	48	PC9_DRH
9.259	0	5090	48	PC9_DRH
9.259	6	5315	48	PC9_DRH
9.259	6	5325	48	PC9_DRH
9.259	160	2485	48	PC9_DRH
9.259	160	2442	48	PC9_DRH
9.259	1000	2048	48	PC9_DRH
9.259	1000	2100	48	PC9_DRH
3.086	0	4980	48	PC9_DRH
3.086	0	5046	48	PC9_DRH
3.086	6	5013	48	PC9_DRH
3.086	6	5081	48	PC9_DRH
3.086	160	2474	48	PC9_DRH
3.086	160	2403	48	PC9_DRH
3.086	1000	1994	48	PC9_DRH
3.086	1000	2119	48	PC9_DRH
1.029	0	5053	48	PC9_DRH
1.029	0	5134	48	PC9_DRH
1.029	6	5071	48	PC9_DRH
1.029	6	5220	48	PC9_DRH
1.029	160	2481	48	PC9_DRH
1.029	160	2375	48	PC9_DRH
1.029	1000	2056	48	PC9_DRH
1.029	1000	2187	48	PC9_DRH
0.343	0	5222	48	PC9_DRH
0.343	0	5037	48	PC9_DRH
0.343	6	5091	48	PC9_DRH
0.343	6	5423	48	PC9_DRH
0.343	160	2471	48	PC9_DRH
0.343	160	2529	48	PC9_DRH
0.343	1000	2100	48	PC9_DRH
0.343	1000	2213	48	PC9_DRH
0.114	0	4976	48	PC9_DRH
0.114	0	5111	48	PC9_DRH
0.114	6	4915	48	PC9_DRH
0.114	6	5185	48	PC9_DRH
0.114	160	2384	48	PC9_DRH
0.114	160	2642	48	PC9_DRH
0.114	1000	2002	48	PC9_DRH
0.114	1000	2101	48	PC9_DRH
0.038	0	5123	48	PC9_DRH
0.038	0	4836	48	PC9_DRH
0.038	6	4968	48	PC9_DRH
0.038	6	4866	48	PC9_DRH
0.038	160	2412	48	PC9_DRH
0.038	160	2396	48	PC9_DRH
0.038	1000	2009	48	PC9_DRH
0.038	1000	2145	48	PC9_DRH
0.013	0	5079	48	PC9_DRH
0.013	0	4974	48	PC9_DRH
0.013	6	5343	48	PC9_DRH
0.013	6	5206	48	PC9_DRH
0.013	160	2452	48	PC9_DRH
0.013	160	2351	48	PC9_DRH
0.013	1000	2000	48	PC9_DRH
0.013	1000	2069	48	PC9_DRH
0.004	0	5313	48	PC9_DRH
0.004	0	5262	48	PC9_DRH
0.004	6	5181	48	PC9_DRH
0.004	6	5070	48	PC9_DRH
0.004	160	2556	48	PC9_DRH
0.004	160	2472	48	PC9_DRH
0.004	1000	2049	48	PC9_DRH
0.004	1000	2099	48	PC9_DRH
0	0	5164	48	PC9_DRH
0	0	5106	48	PC9_DRH
0	6	5325	48	PC9_DRH
0	6	5213	48	PC9_DRH
0	160	2510	48	PC9_DRH
0	160	2596	48	PC9_DRH
0	1000	2021	48	PC9_DRH
0	1000	2030	48	PC9_DRH
0	1000	1444	72	PC9_DRH
0	1000	1515	72	PC9_DRH
4	1000	1464	72	PC9_DRH
4	1000	1547	72	PC9_DRH
10	1000	0	72	PC9_DRH
10	1000	0	72	PC9_DRH
250	1000	0	72	PC9_DRH
250	1000	0	72	PC9_DRH
0	333.3	1606	72	PC9_DRH
0	333.3	1623	72	PC9_DRH
4	333.3	1586	72	PC9_DRH
4	333.3	1589	72	PC9_DRH
10	333.3	1502	72	PC9_DRH
10	333.3	1462	72	PC9_DRH
250	333.3	1614	72	PC9_DRH
250	333.3	1559	72	PC9_DRH
0	111.1	2667	72	PC9_DRH
0	111.1	2884	72	PC9_DRH
4	111.1	2932	72	PC9_DRH
4	111.1	2953	72	PC9_DRH
10	111.1	2705	72	PC9_DRH
10	111.1	2648	72	PC9_DRH
250	111.1	3239	72	PC9_DRH
250	111.1	3248	72	PC9_DRH
0	37.04	5185	72	PC9_DRH
0	37.04	5155	72	PC9_DRH
4	37.04	5174	72	PC9_DRH
4	37.04	5173	72	PC9_DRH
10	37.04	5153	72	PC9_DRH
10	37.04	4943	72	PC9_DRH
250	37.04	5690	72	PC9_DRH
250	37.04	5394	72	PC9_DRH
0	12.35	8140	72	PC9_DRH
0	12.35	8097	72	PC9_DRH
4	12.35	8743	72	PC9_DRH
4	12.35	8048	72	PC9_DRH
10	12.35	8167	72	PC9_DRH
10	12.35	7811	72	PC9_DRH
250	12.35	7688	72	PC9_DRH
250	12.35	7841	72	PC9_DRH
0	4.115	8990	72	PC9_DRH
0	4.115	8928	72	PC9_DRH
4	4.115	9280	72	PC9_DRH
4	4.115	9244	72	PC9_DRH
10	4.115	8715	72	PC9_DRH
10	4.115	8837	72	PC9_DRH
250	4.115	8989	72	PC9_DRH
250	4.115	8897	72	PC9_DRH
0	1.372	8981	72	PC9_DRH
0	1.372	8840	72	PC9_DRH
4	1.372	9170	72	PC9_DRH
4	1.372	9129	72	PC9_DRH
10	1.372	8689	72	PC9_DRH
10	1.372	8395	72	PC9_DRH
250	1.372	8942	72	PC9_DRH
250	1.372	9286	72	PC9_DRH
0	0.457	8566	72	PC9_DRH
0	0.457	8713	72	PC9_DRH
4	0.457	9171	72	PC9_DRH
4	0.457	9104	72	PC9_DRH
10	0.457	8624	72	PC9_DRH
10	0.457	8526	72	PC9_DRH
250	0.457	9073	72	PC9_DRH
250	0.457	9470	72	PC9_DRH
0	0.152	8726	72	PC9_DRH
0	0.152	8586	72	PC9_DRH
4	0.152	8867	72	PC9_DRH
4	0.152	8483	72	PC9_DRH
10	0.152	9097	72	PC9_DRH
10	0.152	8472	72	PC9_DRH
250	0.152	8395	72	PC9_DRH
250	0.152	9557	72	PC9_DRH
0	0.051	8602	72	PC9_DRH
0	0.051	8455	72	PC9_DRH
4	0.051	9511	72	PC9_DRH
4	0.051	8699	72	PC9_DRH
10	0.051	8452	72	PC9_DRH
10	0.051	8754	72	PC9_DRH
250	0.051	9178	72	PC9_DRH
250	0.051	8902	72	PC9_DRH
0	0.017	9128	72	PC9_DRH
0	0.017	8960	72	PC9_DRH
4	0.017	9088	72	PC9_DRH
4	0.017	8923	72	PC9_DRH
10	0.017	8082	72	PC9_DRH
10	0.017	8379	72	PC9_DRH
250	0.017	8951	72	PC9_DRH
250	0.017	9081	72	PC9_DRH
0	0	8722	72	PC9_DRH
0	0	8583	72	PC9_DRH
4	0	8931	72	PC9_DRH
4	0	8486	72	PC9_DRH
10	0	8141	72	PC9_DRH
10	0	8227	72	PC9_DRH
250	0	8587	72	PC9_DRH
250	0	8397	72	PC9_DRH
250	0	8580	72	PC9_DRH
250	0	8431	72	PC9_DRH
250	6	8135	72	PC9_DRH
250	6	8099	72	PC9_DRH
250	160	0	72	PC9_DRH
250	160	0	72	PC9_DRH
250	1000	0	72	PC9_DRH
250	1000	0	72	PC9_DRH
83.33	0	8890	72	PC9_DRH
83.33	0	8795	72	PC9_DRH
83.33	6	8915	72	PC9_DRH
83.33	6	9130	72	PC9_DRH
83.33	160	2059	72	PC9_DRH
83.33	160	2058	72	PC9_DRH
83.33	1000	1448	72	PC9_DRH
83.33	1000	1464	72	PC9_DRH
27.78	0	8691	72	PC9_DRH
27.78	0	9048	72	PC9_DRH
27.78	6	9067	72	PC9_DRH
27.78	6	9028	72	PC9_DRH
27.78	160	2024	72	PC9_DRH
27.78	160	2058	72	PC9_DRH
27.78	1000	1531	72	PC9_DRH
27.78	1000	1526	72	PC9_DRH
9.259	0	8568	72	PC9_DRH
9.259	0	8754	72	PC9_DRH
9.259	6	9058	72	PC9_DRH
9.259	6	9127	72	PC9_DRH
9.259	160	1990	72	PC9_DRH
9.259	160	2054	72	PC9_DRH
9.259	1000	1545	72	PC9_DRH
9.259	1000	1497	72	PC9_DRH
3.086	0	8435	72	PC9_DRH
3.086	0	8379	72	PC9_DRH
3.086	6	9045	72	PC9_DRH
3.086	6	8670	72	PC9_DRH
3.086	160	1856	72	PC9_DRH
3.086	160	1898	72	PC9_DRH
3.086	1000	1514	72	PC9_DRH
3.086	1000	1453	72	PC9_DRH
1.029	0	8846	72	PC9_DRH
1.029	0	8639	72	PC9_DRH
1.029	6	9332	72	PC9_DRH
1.029	6	9303	72	PC9_DRH
1.029	160	1888	72	PC9_DRH
1.029	160	1931	72	PC9_DRH
1.029	1000	1514	72	PC9_DRH
1.029	1000	1522	72	PC9_DRH
0.343	0	8331	72	PC9_DRH
0.343	0	8565	72	PC9_DRH
0.343	6	8841	72	PC9_DRH
0.343	6	9226	72	PC9_DRH
0.343	160	1939	72	PC9_DRH
0.343	160	1954	72	PC9_DRH
0.343	1000	1554	72	PC9_DRH
0.343	1000	1538	72	PC9_DRH
0.114	0	8379	72	PC9_DRH
0.114	0	8337	72	PC9_DRH
0.114	6	9228	72	PC9_DRH
0.114	6	8958	72	PC9_DRH
0.114	160	1901	72	PC9_DRH
0.114	160	1967	72	PC9_DRH
0.114	1000	1530	72	PC9_DRH
0.114	1000	1532	72	PC9_DRH
0.038	0	8565	72	PC9_DRH
0.038	0	8251	72	PC9_DRH
0.038	6	9012	72	PC9_DRH
0.038	6	9070	72	PC9_DRH
0.038	160	1911	72	PC9_DRH
0.038	160	1906	72	PC9_DRH
0.038	1000	1533	72	PC9_DRH
0.038	1000	1502	72	PC9_DRH
0.013	0	8308	72	PC9_DRH
0.013	0	8280	72	PC9_DRH
0.013	6	9083	72	PC9_DRH
0.013	6	8840	72	PC9_DRH
0.013	160	1893	72	PC9_DRH
0.013	160	1864	72	PC9_DRH
0.013	1000	1571	72	PC9_DRH
0.013	1000	1438	72	PC9_DRH
0.004	0	8594	72	PC9_DRH
0.004	0	8764	72	PC9_DRH
0.004	6	9197	72	PC9_DRH
0.004	6	8738	72	PC9_DRH
0.004	160	1863	72	PC9_DRH
0.004	160	1873	72	PC9_DRH
0.004	1000	1487	72	PC9_DRH
0.004	1000	1425	72	PC9_DRH
0	0	8440	72	PC9_DRH
0	0	8275	72	PC9_DRH
0	6	8627	72	PC9_DRH
0	6	8945	72	PC9_DRH
0	160	1888	72	PC9_DRH
0	160	1990	72	PC9_DRH
0	1000	1389	72	PC9_DRH
0	1000	1339	72	PC9_DRH
0	1000	6259	24	PC9_R
0	1000	6047	24	PC9_R
4	1000	6149	24	PC9_R
4	1000	6384	24	PC9_R
10	1000	0	24	PC9_R
10	1000	0	24	PC9_R
250	1000	0	24	PC9_R
250	1000	0	24	PC9_R
0	333.3	6176	24	PC9_R
0	333.3	6271	24	PC9_R
4	333.3	6337	24	PC9_R
4	333.3	6269	24	PC9_R
10	333.3	6742	24	PC9_R
10	333.3	6457	24	PC9_R
250	333.3	6273	24	PC9_R
250	333.3	6353	24	PC9_R
0	111.1	6073	24	PC9_R
0	111.1	6065	24	PC9_R
4	111.1	6122	24	PC9_R
4	111.1	6065	24	PC9_R
10	111.1	6311	24	PC9_R
10	111.1	6575	24	PC9_R
250	111.1	6496	24	PC9_R
250	111.1	6622	24	PC9_R
0	37.04	6116	24	PC9_R
0	37.04	5917	24	PC9_R
4	37.04	6028	24	PC9_R
4	37.04	6116	24	PC9_R
10	37.04	6298	24	PC9_R
10	37.04	6192	24	PC9_R
250	37.04	6324	24	PC9_R
250	37.04	6344	24	PC9_R
0	12.35	6287	24	PC9_R
0	12.35	5867	24	PC9_R
4	12.35	6105	24	PC9_R
4	12.35	6355	24	PC9_R
10	12.35	6168	24	PC9_R
10	12.35	6071	24	PC9_R
250	12.35	6005	24	PC9_R
250	12.35	5989	24	PC9_R
0	4.115	5897	24	PC9_R
0	4.115	6173	24	PC9_R
4	4.115	6119	24	PC9_R
4	4.115	6086	24	PC9_R
10	4.115	5976	24	PC9_R
10	4.115	6345	24	PC9_R
250	4.115	6455	24	PC9_R
250	4.115	6973	24	PC9_R
0	1.372	5976	24	PC9_R
0	1.372	5865	24	PC9_R
4	1.372	6266	24	PC9_R
4	1.372	6092	24	PC9_R
10	1.372	5978	24	PC9_R
10	1.372	6541	24	PC9_R
250	1.372	6150	24	PC9_R
250	1.372	6728	24	PC9_R
0	0.457	5975	24	PC9_R
0	0.457	5871	24	PC9_R
4	0.457	6258	24	PC9_R
4	0.457	6156	24	PC9_R
10	0.457	6207	24	PC9_R
10	0.457	6216	24	PC9_R
250	0.457	6144	24	PC9_R
250	0.457	6597	24	PC9_R
0	0.152	5983	24	PC9_R
0	0.152	5870	24	PC9_R
4	0.152	6239	24	PC9_R
4	0.152	5932	24	PC9_R
10	0.152	6065	24	PC9_R
10	0.152	5909	24	PC9_R
250	0.152	6177	24	PC9_R
250	0.152	6325	24	PC9_R
0	0.051	6055	24	PC9_R
0	0.051	5817	24	PC9_R
4	0.051	6132	24	PC9_R
4	0.051	5709	24	PC9_R
10	0.051	5939	24	PC9_R
10	0.051	5910	24	PC9_R
250	0.051	6139	24	PC9_R
250	0.051	6600	24	PC9_R
0	0.017	5869	24	PC9_R
0	0.017	5714	24	PC9_R
4	0.017	6024	24	PC9_R
4	0.017	5698	24	PC9_R
10	0.017	5790	24	PC9_R
10	0.017	6016	24	PC9_R
250	0.017	6331	24	PC9_R
250	0.017	6468	24	PC9_R
0	0	6294	24	PC9_R
0	0	5965	24	PC9_R
4	0	5939	24	PC9_R
4	0	6051	24	PC9_R
10	0	6160	24	PC9_R
10	0	6012	24	PC9_R
250	0	6605	24	PC9_R
250	0	6972	24	PC9_R
250	0	6390	24	PC9_R
250	0	6258	24	PC9_R
250	6	6634	24	PC9_R
250	6	6564	24	PC9_R
250	160	0	24	PC9_R
250	160	0	24	PC9_R
250	1000	0	24	PC9_R
250	1000	0	24	PC9_R
83.33	0	6206	24	PC9_R
83.33	0	6268	24	PC9_R
83.33	6	6780	24	PC9_R
83.33	6	6622	24	PC9_R
83.33	160	6266	24	PC9_R
83.33	160	6828	24	PC9_R
83.33	1000	6619	24	PC9_R
83.33	1000	6644	24	PC9_R
27.78	0	5974	24	PC9_R
27.78	0	5827	24	PC9_R
27.78	6	6360	24	PC9_R
27.78	6	6213	24	PC9_R
27.78	160	6186	24	PC9_R
27.78	160	6467	24	PC9_R
27.78	1000	6060	24	PC9_R
27.78	1000	6684	24	PC9_R
9.259	0	5914	24	PC9_R
9.259	0	6066	24	PC9_R
9.259	6	6009	24	PC9_R
9.259	6	6627	24	PC9_R
9.259	160	6173	24	PC9_R
9.259	160	6285	24	PC9_R
9.259	1000	6388	24	PC9_R
9.259	1000	6522	24	PC9_R
3.086	0	5882	24	PC9_R
3.086	0	5778	24	PC9_R
3.086	6	5982	24	PC9_R
3.086	6	6243	24	PC9_R
3.086	160	6367	24	PC9_R
3.086	160	6451	24	PC9_R
3.086	1000	6358	24	PC9_R
3.086	1000	6569	24	PC9_R
1.029	0	6121	24	PC9_R
1.029	0	6038	24	PC9_R
1.029	6	6174	24	PC9_R
1.029	6	6142	24	PC9_R
1.029	160	6390	24	PC9_R
1.029	160	6736	24	PC9_R
1.029	1000	6345	24	PC9_R
1.029	1000	6769	24	PC9_R
0.343	0	6328	24	PC9_R
0.343	0	5873	24	PC9_R
0.343	6	5916	24	PC9_R
0.343	6	6163	24	PC9_R
0.343	160	6316	24	PC9_R
0.343	160	6438	24	PC9_R
0.343	1000	6330	24	PC9_R
0.343	1000	6232	24	PC9_R
0.114	0	5924	24	PC9_R
0.114	0	5916	24	PC9_R
0.114	6	6092	24	PC9_R
0.114	6	6187	24	PC9_R
0.114	160	5984	24	PC9_R
0.114	160	6316	24	PC9_R
0.114	1000	6302	24	PC9_R
0.114	1000	6057	24	PC9_R
0.038	0	5741	24	PC9_R
0.038	0	5865	24	PC9_R
0.038	6	6095	24	PC9_R
0.038	6	5868	24	PC9_R
0.038	160	6195	24	PC9_R
0.038	160	6064	24	PC9_R
0.038	1000	6167	24	PC9_R
0.038	1000	5797	24	PC9_R
0.013	0	5709	24	PC9_R
0.013	0	5640	24	PC9_R
0.013	6	5832	24	PC9_R
0.013	6	5718	24	PC9_R
0.013	160	5753	24	PC9_R
0.013	160	5787	24	PC9_R
0.013	1000	5644	24	PC9_R
0.013	1000	5390	24	PC9_R
0.004	0	5831	24	PC9_R
0.004	0	5537	24	PC9_R
0.004	6	5920	24	PC9_R
0.004	6	5499	24	PC9_R
0.004	160	5712	24	PC9_R
0.004	160	6108	24	PC9_R
0.004	1000	5674	24	PC9_R
0.004	1000	5488	24	PC9_R
0	0	5589	24	PC9_R
0	0	5703	24	PC9_R
0	6	6335	24	PC9_R
0	6	5837	24	PC9_R
0	160	5816	24	PC9_R
0	160	5803	24	PC9_R
0	1000	5726	24	PC9_R
0	1000	5857	24	PC9_R
0	1000	14556	48	PC9_R
0	1000	14526	48	PC9_R
4	1000	14642	48	PC9_R
4	1000	14601	48	PC9_R
10	1000	0	48	PC9_R
10	1000	0	48	PC9_R
250	1000	0	48	PC9_R
250	1000	0	48	PC9_R
0	333.3	15680	48	PC9_R
0	333.3	14424	48	PC9_R
4	333.3	14916	48	PC9_R
4	333.3	14312	48	PC9_R
10	333.3	14061	48	PC9_R
10	333.3	13824	48	PC9_R
250	333.3	13698	48	PC9_R
250	333.3	14191	48	PC9_R
0	111.1	15205	48	PC9_R
0	111.1	14739	48	PC9_R
4	111.1	14500	48	PC9_R
4	111.1	14017	48	PC9_R
10	111.1	14176	48	PC9_R
10	111.1	14362	48	PC9_R
250	111.1	13560	48	PC9_R
250	111.1	13810	48	PC9_R
0	37.04	14966	48	PC9_R
0	37.04	14359	48	PC9_R
4	37.04	14423	48	PC9_R
4	37.04	14317	48	PC9_R
10	37.04	14047	48	PC9_R
10	37.04	14312	48	PC9_R
250	37.04	13538	48	PC9_R
250	37.04	13503	48	PC9_R
0	12.35	14694	48	PC9_R
0	12.35	13864	48	PC9_R
4	12.35	13864	48	PC9_R
4	12.35	14590	48	PC9_R
10	12.35	13885	48	PC9_R
10	12.35	13640	48	PC9_R
250	12.35	13049	48	PC9_R
250	12.35	13377	48	PC9_R
0	4.115	13813	48	PC9_R
0	4.115	13296	48	PC9_R
4	4.115	12887	48	PC9_R
4	4.115	13170	48	PC9_R
10	4.115	12573	48	PC9_R
10	4.115	13564	48	PC9_R
250	4.115	13571	48	PC9_R
250	4.115	13466	48	PC9_R
0	1.372	13503	48	PC9_R
0	1.372	12900	48	PC9_R
4	1.372	12513	48	PC9_R
4	1.372	12593	48	PC9_R
10	1.372	12361	48	PC9_R
10	1.372	12076	48	PC9_R
250	1.372	12936	48	PC9_R
250	1.372	13174	48	PC9_R
0	0.457	13196	48	PC9_R
0	0.457	12445	48	PC9_R
4	0.457	12721	48	PC9_R
4	0.457	12659	48	PC9_R
10	0.457	12879	48	PC9_R
10	0.457	12538	48	PC9_R
250	0.457	12732	48	PC9_R
250	0.457	12528	48	PC9_R
0	0.152	13021	48	PC9_R
0	0.152	12101	48	PC9_R
4	0.152	12390	48	PC9_R
4	0.152	11645	48	PC9_R
10	0.152	12108	48	PC9_R
10	0.152	11898	48	PC9_R
250	0.152	12543	48	PC9_R
250	0.152	12447	48	PC9_R
0	0.051	11949	48	PC9_R
0	0.051	11275	48	PC9_R
4	0.051	11983	48	PC9_R
4	0.051	10948	48	PC9_R
10	0.051	11633	48	PC9_R
10	0.051	11571	48	PC9_R
250	0.051	11965	48	PC9_R
250	0.051	11506	48	PC9_R
0	0.017	12072	48	PC9_R
0	0.017	11515	48	PC9_R
4	0.017	12129	48	PC9_R
4	0.017	11871	48	PC9_R
10	0.017	11297	48	PC9_R
10	0.017	11983	48	PC9_R
250	0.017	11685	48	PC9_R
250	0.017	11904	48	PC9_R
0	0	12750	48	PC9_R
0	0	11563	48	PC9_R
4	0	11454	48	PC9_R
4	0	11211	48	PC9_R
10	0	11377	48	PC9_R
10	0	11296	48	PC9_R
250	0	11121	48	PC9_R
250	0	11238	48	PC9_R
250	0	11423	48	PC9_R
250	0	11363	48	PC9_R
250	6	11843	48	PC9_R
250	6	11683	48	PC9_R
250	160	0	48	PC9_R
250	160	0	48	PC9_R
250	1000	0	48	PC9_R
250	1000	0	48	PC9_R
83.33	0	11319	48	PC9_R
83.33	0	11240	48	PC9_R
83.33	6	10937	48	PC9_R
83.33	6	11367	48	PC9_R
83.33	160	11303	48	PC9_R
83.33	160	10930	48	PC9_R
83.33	1000	11860	48	PC9_R
83.33	1000	12465	48	PC9_R
27.78	0	10878	48	PC9_R
27.78	0	11285	48	PC9_R
27.78	6	11014	48	PC9_R
27.78	6	11805	48	PC9_R
27.78	160	12338	48	PC9_R
27.78	160	12171	48	PC9_R
27.78	1000	11681	48	PC9_R
27.78	1000	12836	48	PC9_R
9.259	0	11058	48	PC9_R
9.259	0	10995	48	PC9_R
9.259	6	10928	48	PC9_R
9.259	6	11617	48	PC9_R
9.259	160	11712	48	PC9_R
9.259	160	11929	48	PC9_R
9.259	1000	12012	48	PC9_R
9.259	1000	11971	48	PC9_R
3.086	0	11183	48	PC9_R
3.086	0	11448	48	PC9_R
3.086	6	11240	48	PC9_R
3.086	6	11395	48	PC9_R
3.086	160	12162	48	PC9_R
3.086	160	11847	48	PC9_R
3.086	1000	11759	48	PC9_R
3.086	1000	12705	48	PC9_R
1.029	0	11049	48	PC9_R
1.029	0	11431	48	PC9_R
1.029	6	11631	48	PC9_R
1.029	6	12577	48	PC9_R
1.029	160	11945	48	PC9_R
1.029	160	11827	48	PC9_R
1.029	1000	11539	48	PC9_R
1.029	1000	12777	48	PC9_R
0.343	0	11245	48	PC9_R
0.343	0	11774	48	PC9_R
0.343	6	11286	48	PC9_R
0.343	6	12180	48	PC9_R
0.343	160	11801	48	PC9_R
0.343	160	11987	48	PC9_R
0.343	1000	12249	48	PC9_R
0.343	1000	12407	48	PC9_R
0.114	0	11479	48	PC9_R
0.114	0	11644	48	PC9_R
0.114	6	11552	48	PC9_R
0.114	6	12386	48	PC9_R
0.114	160	12072	48	PC9_R
0.114	160	11960	48	PC9_R
0.114	1000	11473	48	PC9_R
0.114	1000	11655	48	PC9_R
0.038	0	11143	48	PC9_R
0.038	0	11968	48	PC9_R
0.038	6	11206	48	PC9_R
0.038	6	11957	48	PC9_R
0.038	160	12291	48	PC9_R
0.038	160	12038	48	PC9_R
0.038	1000	12036	48	PC9_R
0.038	1000	11439	48	PC9_R
0.013	0	10934	48	PC9_R
0.013	0	11257	48	PC9_R
0.013	6	11389	48	PC9_R
0.013	6	11804	48	PC9_R
0.013	160	11509	48	PC9_R
0.013	160	11658	48	PC9_R
0.013	1000	11795	48	PC9_R
0.013	1000	11439	48	PC9_R
0.004	0	11021	48	PC9_R
0.004	0	11343	48	PC9_R
0.004	6	11561	48	PC9_R
0.004	6	12095	48	PC9_R
0.004	160	11356	48	PC9_R
0.004	160	12184	48	PC9_R
0.004	1000	11944	48	PC9_R
0.004	1000	12321	48	PC9_R
0	0	11096	48	PC9_R
0	0	12112	48	PC9_R
0	6	11223	48	PC9_R
0	6	12319	48	PC9_R
0	160	11326	48	PC9_R
0	160	11725	48	PC9_R
0	1000	11922	48	PC9_R
0	1000	12186	48	PC9_R
0	1000	16810	72	PC9_R
0	1000	15306	72	PC9_R
4	1000	15955	72	PC9_R
4	1000	16497	72	PC9_R
10	1000	0	72	PC9_R
10	1000	0	72	PC9_R
250	1000	0	72	PC9_R
250	1000	0	72	PC9_R
0	333.3	19237	72	PC9_R
0	333.3	15756	72	PC9_R
4	333.3	17008	72	PC9_R
4	333.3	16908	72	PC9_R
10	333.3	17089	72	PC9_R
10	333.3	18027	72	PC9_R
250	333.3	16981	72	PC9_R
250	333.3	17529	72	PC9_R
0	111.1	17587	72	PC9_R
0	111.1	16485	72	PC9_R
4	111.1	16888	72	PC9_R
4	111.1	17214	72	PC9_R
10	111.1	17056	72	PC9_R
10	111.1	17827	72	PC9_R
250	111.1	17196	72	PC9_R
250	111.1	17367	72	PC9_R
0	37.04	18619	72	PC9_R
0	37.04	17055	72	PC9_R
4	37.04	17729	72	PC9_R
4	37.04	18004	72	PC9_R
10	37.04	18283	72	PC9_R
10	37.04	19776	72	PC9_R
250	37.04	18952	72	PC9_R
250	37.04	18589	72	PC9_R
0	12.35	18669	72	PC9_R
0	12.35	17051	72	PC9_R
4	12.35	17717	72	PC9_R
4	12.35	17582	72	PC9_R
10	12.35	17734	72	PC9_R
10	12.35	18343	72	PC9_R
250	12.35	17855	72	PC9_R
250	12.35	19514	72	PC9_R
0	4.115	18932	72	PC9_R
0	4.115	16961	72	PC9_R
4	4.115	18152	72	PC9_R
4	4.115	17753	72	PC9_R
10	4.115	17415	72	PC9_R
10	4.115	19472	72	PC9_R
250	4.115	18333	72	PC9_R
250	4.115	20066	72	PC9_R
0	1.372	19754	72	PC9_R
0	1.372	17095	72	PC9_R
4	1.372	18057	72	PC9_R
4	1.372	18194	72	PC9_R
10	1.372	17782	72	PC9_R
10	1.372	18501	72	PC9_R
250	1.372	18395	72	PC9_R
250	1.372	18910	72	PC9_R
0	0.457	19229	72	PC9_R
0	0.457	18240	72	PC9_R
4	0.457	18171	72	PC9_R
4	0.457	18193	72	PC9_R
10	0.457	17851	72	PC9_R
10	0.457	18362	72	PC9_R
250	0.457	18901	72	PC9_R
250	0.457	19482	72	PC9_R
0	0.152	20022	72	PC9_R
0	0.152	16959	72	PC9_R
4	0.152	18144	72	PC9_R
4	0.152	17835	72	PC9_R
10	0.152	18758	72	PC9_R
10	0.152	19861	72	PC9_R
250	0.152	19112	72	PC9_R
250	0.152	19490	72	PC9_R
0	0.051	20805	72	PC9_R
0	0.051	16659	72	PC9_R
4	0.051	17289	72	PC9_R
4	0.051	17701	72	PC9_R
10	0.051	18543	72	PC9_R
10	0.051	18303	72	PC9_R
250	0.051	17468	72	PC9_R
250	0.051	18768	72	PC9_R
0	0.017	19881	72	PC9_R
0	0.017	17217	72	PC9_R
4	0.017	17947	72	PC9_R
4	0.017	17986	72	PC9_R
10	0.017	17901	72	PC9_R
10	0.017	18970	72	PC9_R
250	0.017	19117	72	PC9_R
250	0.017	17270	72	PC9_R
0	0	19950	72	PC9_R
0	0	17210	72	PC9_R
4	0	18435	72	PC9_R
4	0	17323	72	PC9_R
10	0	18057	72	PC9_R
10	0	17587	72	PC9_R
250	0	17757	72	PC9_R
250	0	18495	72	PC9_R
250	0	15732	72	PC9_R
250	0	16116	72	PC9_R
250	6	15757	72	PC9_R
250	6	16287	72	PC9_R
250	160	0	72	PC9_R
250	160	0	72	PC9_R
250	1000	0	72	PC9_R
250	1000	0	72	PC9_R
83.33	0	15300	72	PC9_R
83.33	0	16061	72	PC9_R
83.33	6	16458	72	PC9_R
83.33	6	15859	72	PC9_R
83.33	160	16418	72	PC9_R
83.33	160	16455	72	PC9_R
83.33	1000	15404	72	PC9_R
83.33	1000	16737	72	PC9_R
27.78	0	14689	72	PC9_R
27.78	0	15526	72	PC9_R
27.78	6	15476	72	PC9_R
27.78	6	15613	72	PC9_R
27.78	160	16143	72	PC9_R
27.78	160	15463	72	PC9_R
27.78	1000	15219	72	PC9_R
27.78	1000	16084	72	PC9_R
9.259	0	14974	72	PC9_R
9.259	0	15368	72	PC9_R
9.259	6	15108	72	PC9_R
9.259	6	15616	72	PC9_R
9.259	160	16368	72	PC9_R
9.259	160	16081	72	PC9_R
9.259	1000	16074	72	PC9_R
9.259	1000	16685	72	PC9_R
3.086	0	14645	72	PC9_R
3.086	0	15145	72	PC9_R
3.086	6	15055	72	PC9_R
3.086	6	15630	72	PC9_R
3.086	160	16084	72	PC9_R
3.086	160	15974	72	PC9_R
3.086	1000	15782	72	PC9_R
3.086	1000	15537	72	PC9_R
1.029	0	14869	72	PC9_R
1.029	0	15485	72	PC9_R
1.029	6	15423	72	PC9_R
1.029	6	15501	72	PC9_R
1.029	160	16096	72	PC9_R
1.029	160	15137	72	PC9_R
1.029	1000	15412	72	PC9_R
1.029	1000	15119	72	PC9_R
0.343	0	15197	72	PC9_R
0.343	0	14998	72	PC9_R
0.343	6	15090	72	PC9_R
0.343	6	15317	72	PC9_R
0.343	160	15436	72	PC9_R
0.343	160	15591	72	PC9_R
0.343	1000	14569	72	PC9_R
0.343	1000	15293	72	PC9_R
0.114	0	14523	72	PC9_R
0.114	0	14931	72	PC9_R
0.114	6	15322	72	PC9_R
0.114	6	15524	72	PC9_R
0.114	160	15685	72	PC9_R
0.114	160	16120	72	PC9_R
0.114	1000	14969	72	PC9_R
0.114	1000	14690	72	PC9_R
0.038	0	14949	72	PC9_R
0.038	0	14942	72	PC9_R
0.038	6	15005	72	PC9_R
0.038	6	15332	72	PC9_R
0.038	160	15361	72	PC9_R
0.038	160	15600	72	PC9_R
0.038	1000	14879	72	PC9_R
0.038	1000	14622	72	PC9_R
0.013	0	14400	72	PC9_R
0.013	0	14421	72	PC9_R
0.013	6	14636	72	PC9_R
0.013	6	14917	72	PC9_R
0.013	160	15049	72	PC9_R
0.013	160	15208	72	PC9_R
0.013	1000	14970	72	PC9_R
0.013	1000	13525	72	PC9_R
0.004	0	13972	72	PC9_R
0.004	0	14326	72	PC9_R
0.004	6	14199	72	PC9_R
0.004	6	14936	72	PC9_R
0.004	160	14865	72	PC9_R
0.004	160	14339	72	PC9_R
0.004	1000	14517	72	PC9_R
0.004	1000	13670	72	PC9_R
0	0	14013	72	PC9_R
0	0	14229	72	PC9_R
0	6	14383	72	PC9_R
0	6	14197	72	PC9_R
0	160	14524	72	PC9_R
0	160	14209	72	PC9_R
0	1000	14620	72	PC9_R
0	1000	13870	72	PC9_R
0	1000	4923	24	PC9_C797S
0	1000	5800	24	PC9_C797S
4	1000	5415	24	PC9_C797S
4	1000	5726	24	PC9_C797S
10	1000	0	24	PC9_C797S
10	1000	0	24	PC9_C797S
250	1000	0	24	PC9_C797S
250	1000	0	24	PC9_C797S
0	333.3	6188	24	PC9_C797S
0	333.3	5711	24	PC9_C797S
4	333.3	6457	24	PC9_C797S
4	333.3	6785	24	PC9_C797S
10	333.3	5078	24	PC9_C797S
10	333.3	4891	24	PC9_C797S
250	333.3	4985	24	PC9_C797S
250	333.3	4537	24	PC9_C797S
0	111.1	6431	24	PC9_C797S
0	111.1	7107	24	PC9_C797S
4	111.1	8411	24	PC9_C797S
4	111.1	6997	24	PC9_C797S
10	111.1	6371	24	PC9_C797S
10	111.1	5919	24	PC9_C797S
250	111.1	5887	24	PC9_C797S
250	111.1	5309	24	PC9_C797S
0	37.04	6557	24	PC9_C797S
0	37.04	7923	24	PC9_C797S
4	37.04	8753	24	PC9_C797S
4	37.04	8009	24	PC9_C797S
10	37.04	6334	24	PC9_C797S
10	37.04	6614	24	PC9_C797S
250	37.04	3572	24	PC9_C797S
250	37.04	5031	24	PC9_C797S
0	12.35	6271	24	PC9_C797S
0	12.35	7607	24	PC9_C797S
4	12.35	7383	24	PC9_C797S
4	12.35	7547	24	PC9_C797S
10	12.35	6421	24	PC9_C797S
10	12.35	6305	24	PC9_C797S
250	12.35	6870	24	PC9_C797S
250	12.35	5027	24	PC9_C797S
0	4.115	7150	24	PC9_C797S
0	4.115	8257	24	PC9_C797S
4	4.115	7208	24	PC9_C797S
4	4.115	7363	24	PC9_C797S
10	4.115	6555	24	PC9_C797S
10	4.115	6819	24	PC9_C797S
250	4.115	3669	24	PC9_C797S
250	4.115	5574	24	PC9_C797S
0	1.372	5775	24	PC9_C797S
0	1.372	6841	24	PC9_C797S
4	1.372	7202	24	PC9_C797S
4	1.372	7607	24	PC9_C797S
10	1.372	6211	24	PC9_C797S
10	1.372	7260	24	PC9_C797S
250	1.372	5909	24	PC9_C797S
250	1.372	4424	24	PC9_C797S
0	0.457	5394	24	PC9_C797S
0	0.457	6160	24	PC9_C797S
4	0.457	7830	24	PC9_C797S
4	0.457	7114	24	PC9_C797S
10	0.457	6757	24	PC9_C797S
10	0.457	6885	24	PC9_C797S
250	0.457	5974	24	PC9_C797S
250	0.457	5115	24	PC9_C797S
0	0.152	6161	24	PC9_C797S
0	0.152	8410	24	PC9_C797S
4	0.152	6936	24	PC9_C797S
4	0.152	7587	24	PC9_C797S
10	0.152	6606	24	PC9_C797S
10	0.152	6203	24	PC9_C797S
250	0.152	3609	24	PC9_C797S
250	0.152	4823	24	PC9_C797S
0	0.051	6148	24	PC9_C797S
0	0.051	6727	24	PC9_C797S
4	0.051	6623	24	PC9_C797S
4	0.051	7668	24	PC9_C797S
10	0.051	6615	24	PC9_C797S
10	0.051	5535	24	PC9_C797S
250	0.051	5511	24	PC9_C797S
250	0.051	4756	24	PC9_C797S
0	0.017	5868	24	PC9_C797S
0	0.017	6443	24	PC9_C797S
4	0.017	6037	24	PC9_C797S
4	0.017	6689	24	PC9_C797S
10	0.017	5415	24	PC9_C797S
10	0.017	5421	24	PC9_C797S
250	0.017	4486	24	PC9_C797S
250	0.017	5068	24	PC9_C797S
0	0	5376	24	PC9_C797S
0	0	6732	24	PC9_C797S
4	0	6052	24	PC9_C797S
4	0	5735	24	PC9_C797S
10	0	4323	24	PC9_C797S
10	0	4794	24	PC9_C797S
250	0	3962	24	PC9_C797S
250	0	3422	24	PC9_C797S
250	0	2551	24	PC9_C797S
250	0	3613	24	PC9_C797S
250	6	3793	24	PC9_C797S
250	6	3070	24	PC9_C797S
250	160	0	24	PC9_C797S
250	160	0	24	PC9_C797S
250	1000	0	24	PC9_C797S
250	1000	0	24	PC9_C797S
83.33	0	3517	24	PC9_C797S
83.33	0	3415	24	PC9_C797S
83.33	6	4412	24	PC9_C797S
83.33	6	3900	24	PC9_C797S
83.33	160	4084	24	PC9_C797S
83.33	160	4717	24	PC9_C797S
83.33	1000	5587	24	PC9_C797S
83.33	1000	5016	24	PC9_C797S
27.78	0	3671	24	PC9_C797S
27.78	0	4510	24	PC9_C797S
27.78	6	4115	24	PC9_C797S
27.78	6	4803	24	PC9_C797S
27.78	160	4770	24	PC9_C797S
27.78	160	6802	24	PC9_C797S
27.78	1000	6325	24	PC9_C797S
27.78	1000	5639	24	PC9_C797S
9.259	0	3940	24	PC9_C797S
9.259	0	4909	24	PC9_C797S
9.259	6	4706	24	PC9_C797S
9.259	6	5597	24	PC9_C797S
9.259	160	4962	24	PC9_C797S
9.259	160	5483	24	PC9_C797S
9.259	1000	6437	24	PC9_C797S
9.259	1000	6141	24	PC9_C797S
3.086	0	4595	24	PC9_C797S
3.086	0	5872	24	PC9_C797S
3.086	6	5653	24	PC9_C797S
3.086	6	6708	24	PC9_C797S
3.086	160	7128	24	PC9_C797S
3.086	160	6344	24	PC9_C797S
3.086	1000	6331	24	PC9_C797S
3.086	1000	7104	24	PC9_C797S
1.029	0	5051	24	PC9_C797S
1.029	0	5394	24	PC9_C797S
1.029	6	7261	24	PC9_C797S
1.029	6	8146	24	PC9_C797S
1.029	160	7731	24	PC9_C797S
1.029	160	7282	24	PC9_C797S
1.029	1000	6459	24	PC9_C797S
1.029	1000	7555	24	PC9_C797S
0.343	0	5161	24	PC9_C797S
0.343	0	6221	24	PC9_C797S
0.343	6	6458	24	PC9_C797S
0.343	6	7380	24	PC9_C797S
0.343	160	7959	24	PC9_C797S
0.343	160	7809	24	PC9_C797S
0.343	1000	7383	24	PC9_C797S
0.343	1000	6963	24	PC9_C797S
0.114	0	5247	24	PC9_C797S
0.114	0	6664	24	PC9_C797S
0.114	6	6827	24	PC9_C797S
0.114	6	7688	24	PC9_C797S
0.114	160	7808	24	PC9_C797S
0.114	160	6994	24	PC9_C797S
0.114	1000	8155	24	PC9_C797S
0.114	1000	7787	24	PC9_C797S
0.038	0	5367	24	PC9_C797S
0.038	0	6145	24	PC9_C797S
0.038	6	6262	24	PC9_C797S
0.038	6	7853	24	PC9_C797S
0.038	160	7518	24	PC9_C797S
0.038	160	7066	24	PC9_C797S
0.038	1000	6853	24	PC9_C797S
0.038	1000	7638	24	PC9_C797S
0.013	0	5093	24	PC9_C797S
0.013	0	6133	24	PC9_C797S
0.013	6	6159	24	PC9_C797S
0.013	6	7626	24	PC9_C797S
0.013	160	6958	24	PC9_C797S
0.013	160	7173	24	PC9_C797S
0.013	1000	7585	24	PC9_C797S
0.013	1000	7900	24	PC9_C797S
0.004	0	4845	24	PC9_C797S
0.004	0	6486	24	PC9_C797S
0.004	6	6266	24	PC9_C797S
0.004	6	7860	24	PC9_C797S
0.004	160	7285	24	PC9_C797S
0.004	160	6558	24	PC9_C797S
0.004	1000	6774	24	PC9_C797S
0.004	1000	7831	24	PC9_C797S
0	0	5055	24	PC9_C797S
0	0	4845	24	PC9_C797S
0	6	4607	24	PC9_C797S
0	6	6118	24	PC9_C797S
0	160	6162	24	PC9_C797S
0	160	6009	24	PC9_C797S
0	1000	6764	24	PC9_C797S
0	1000	6617	24	PC9_C797S
0	1000	6011	48	PC9_C797S
0	1000	6320	48	PC9_C797S
4	1000	5505	48	PC9_C797S
4	1000	5464	48	PC9_C797S
10	1000	0	48	PC9_C797S
10	1000	0	48	PC9_C797S
250	1000	0	48	PC9_C797S
250	1000	0	48	PC9_C797S
0	333.3	8144	48	PC9_C797S
0	333.3	8318	48	PC9_C797S
4	333.3	9577	48	PC9_C797S
4	333.3	7202	48	PC9_C797S
10	333.3	6291	48	PC9_C797S
10	333.3	5039	48	PC9_C797S
250	333.3	4600	48	PC9_C797S
250	333.3	5387	48	PC9_C797S
0	111.1	8622	48	PC9_C797S
0	111.1	8361	48	PC9_C797S
4	111.1	8965	48	PC9_C797S
4	111.1	9476	48	PC9_C797S
10	111.1	7733	48	PC9_C797S
10	111.1	5447	48	PC9_C797S
250	111.1	5012	48	PC9_C797S
250	111.1	5139	48	PC9_C797S
0	37.04	8739	48	PC9_C797S
0	37.04	9511	48	PC9_C797S
4	37.04	9027	48	PC9_C797S
4	37.04	10127	48	PC9_C797S
10	37.04	10487	48	PC9_C797S
10	37.04	8096	48	PC9_C797S
250	37.04	4502	48	PC9_C797S
250	37.04	4367	48	PC9_C797S
0	12.35	8268	48	PC9_C797S
0	12.35	9366	48	PC9_C797S
4	12.35	9479	48	PC9_C797S
4	12.35	9423	48	PC9_C797S
10	12.35	8848	48	PC9_C797S
10	12.35	5840	48	PC9_C797S
250	12.35	4952	48	PC9_C797S
250	12.35	5002	48	PC9_C797S
0	4.115	8178	48	PC9_C797S
0	4.115	10179	48	PC9_C797S
4	4.115	9275	48	PC9_C797S
4	4.115	9499	48	PC9_C797S
10	4.115	9004	48	PC9_C797S
10	4.115	5256	48	PC9_C797S
250	4.115	6015	48	PC9_C797S
250	4.115	4919	48	PC9_C797S
0	1.372	8506	48	PC9_C797S
0	1.372	9882	48	PC9_C797S
4	1.372	9167	48	PC9_C797S
4	1.372	9218	48	PC9_C797S
10	1.372	9095	48	PC9_C797S
10	1.372	5987	48	PC9_C797S
250	1.372	5116	48	PC9_C797S
250	1.372	4550	48	PC9_C797S
0	0.457	8540	48	PC9_C797S
0	0.457	10235	48	PC9_C797S
4	0.457	8542	48	PC9_C797S
4	0.457	9322	48	PC9_C797S
10	0.457	8318	48	PC9_C797S
10	0.457	5284	48	PC9_C797S
250	0.457	4733	48	PC9_C797S
250	0.457	5239	48	PC9_C797S
0	0.152	8569	48	PC9_C797S
0	0.152	9186	48	PC9_C797S
4	0.152	8875	48	PC9_C797S
4	0.152	8862	48	PC9_C797S
10	0.152	7885	48	PC9_C797S
10	0.152	7983	48	PC9_C797S
250	0.152	4514	48	PC9_C797S
250	0.152	4701	48	PC9_C797S
0	0.051	8939	48	PC9_C797S
0	0.051	9527	48	PC9_C797S
4	0.051	10870	48	PC9_C797S
4	0.051	8212	48	PC9_C797S
10	0.051	7128	48	PC9_C797S
10	0.051	7190	48	PC9_C797S
250	0.051	4090	48	PC9_C797S
[truncated: 305 more rows]

## Sheet: Fig S3a
The data used for this plot is a subset of the data shown in Fig S2C

## Sheet: Fig S12b
PC9	Vehicle(DMSO)-1	Vehicle(DMSO)-2	Vehicle(DMSO)-3	Daco 4.40 nM-1	Daco 4.40 nM-2	Daco 4.40 nM-3	Osimertinib 10.38 nM-1	Osimertinib 10.38 nM-2	Osimertinib 10.38 nM-3	1.47 nM Daco+5.19 nM Osim-1	1.47 nM Daco+5.19 nM Osim-2	1.47 nM Daco+5.19 nM Osim-3	2.94 nM Daco+5.19 nM Osim-1	2.94 nM Daco+5.19 nM Osim-2	2.94 nM Daco+5.19 nM Osim-3	1.47 nM Daco+10.38 nM Osim-1	1.47 nM Daco+10.38 nM Osim-2	1.47 nM Daco+10.38 nM Osim-3	4.40 nM Daco+10.38 nM Osim-1	4.40 nM Daco+10.38 nM Osim-2	4.40 nM Daco+10.38 nM Osim-3	2.94 nM Daco+20.75 nM Osim-1	2.94 nM Daco+20.75 nM Osim-2	2.94 nM Daco+20.75 nM Osim-3
Day0	1000000	1000000	1000000	1000000	1000000	1000000	1000000	1000000	1000000	1000000	1000000	1000000	1000000	1000000	1000000	1000000	1000000	1000000	1000000	1000000	1000000	1000000	1000000	1000000
Day1
Day2
Day3	3600000	3780000	3900000
Day4
Day5
Day6	22900000	21100000	22900000
Day7
Day8
Day9	143000000	130000000	152000000				4260000	4170000	4350000
Day10
Day11
Day12
Day13
Day14
Day15
Day16
Day17
Day18
Day19
Day20
Day21							34200000	32800000	34900000
Day22
Day23
Day24
Day25
Day26
Day27
Day28							230000000	211000000	208000000
Day29
Day30				6030000	5370000	5490000
Day31
Day32
Day33
Day34				35600000	32900000	37300000
Day35
Day36
Day37				143000000	136000000	151000000
Day38
Day39
Day40
Day41
Day42
Day43
Day44
Day45
Day46
Day47
Day48
Day49
Day50
Day51
Day52
Day53
Day54
Day55
Day56
Day57
Day58																						603000	531000	537000
Day59
Day60
Day61										594000	546000	597000	693000	573000	720000	492000	657000	615000	579000	420000	534000
Day62
Day63
Day64
Day65
Day66
Day67
Day68																						3280000	2880000	2750000

## Sheet: Fig S12c
RPC9-CL6	Vehicle(DMSO) -1	Vehicle(DMSO) -2	Vehicle(DMSO) -3	Daco 2 nM -1	Daco 2 nM -2	Daco 2 nM -3	Daco 4.40 nM -1	Daco 4.40 nM -2	Daco 4.40 nM -3	Osimertinib 10.38 nM -1	Osimertinib 10.38 nM -2	Osimertinib 10.38 nM -3	1.47 nM Daco+5.19 nM Osim -1	1.47 nM Daco+5.19 nM Osim -2	1.47 nM Daco+5.19 nM Osim -3	2.94 nM Daco+5.19 nM Osim -1	2.94 nM Daco+5.19 nM Osim -2	2.94 nM Daco+5.19 nM Osim -3	1.47 nM Daco+10.38 nM Osim -1	1.47 nM Daco+10.38 nM Osim -2	1.47 nM Daco+10.38 nM Osim -3	4.40 nM Daco+10.38 nM Osim -1	4.40 nM Daco+10.38 nM Osim -2	4.40 nM Daco+10.38 nM Osim -3	2.94 nM Daco+20.75 nM Osim -1	2.94 nM Daco+20.75 nM Osim -2	2.94 nM Daco+20.75 nM Osim -3
Day0	1000000	1000000	1000000	1000000	1000000	1000000	1000000	1000000	1000000	1000000	1000000	1000000	1000000	1000000	1000000	1000000	1000000	1000000	1000000	1000000	1000000	1000000	1000000	1000000	1000000	1000000	1000000
Day1
Day2
Day3
Day4	5370000	6000000	5880000	6750000	5670000	6900000	7020000	7140000	6060000
Day5
Day6	18700000	20200000	18200000							5310000	6090000	5940000	5970000	6000000	6300000	4350000	5670000	4830000
Day7				22500000	27900000	27200000	27000000	26500000	27500000
Day8
Day9
Day10	139000000	162000000	150000000
Day11				211000000	205000000	179000000	172000000	163000000	184000000
Day12																			5580000	6000000	6690000
Day13
Day14										39600000	37400000	39400000	29700000	28400000	32400000
Day15
Day16
Day17
Day18
Day19
Day20
Day21										192000000	226000000	242000000				38200000	42100000	36700000
Day22
Day23
Day24
Day25
Day26
Day27													295000000	279000000	325000000							3540000	3150000	3120000
Day28
Day29
Day30																251000000	309000000	292000000
Day31
Day32
Day33
Day34
Day35
Day36
Day37
Day38
Day39																			46600000	11900000	38900000
Day40
Day41																						25000000	23400000	24300000
Day42
Day43
Day44
Day45
Day46
Day47
Day48
Day49																			365000000	44300000	257000000
Day50
Day51
Day52
Day53
Day54
Day55																						333000000	283000000	359000000
Day56
Day57
Day58
Day59
Day60
Day61
Day62
Day63																									3270000	2970000	4230000
Day64
Day65
Day66
Day67
Day68
Day69
Day70
Day71
Day72
Day73
Day74
Day75
Day76
Day77
Day78
Day79
Day80
Day81
Day82
Day83
Day84
Day85
Day86
Day87
Day88
Day89
Day90																									35600000	32400000	31700000
Day91
Day92
Day93
Day94
Day95
Day96
Day97
Day98																									123000000	72400000	61000000
Day99
Day100
Day101
Day102
Day103

## Sheet: Fig S12d
PC9:RPC9-CL6(10:1)	Vehicle(DMSO) -1	Vehicle(DMSO) -2	Vehicle(DMSO) -3	PF7775 1 uM -1	PF7775 1 uM -2	PF7775 1 uM -3	Daco 4.40 nM -1	Daco 4.40 nM -2	Daco 4.40 nM -3	Osimertinib 10.38 nM -1	Osimertinib 10.38 nM -2	Osimertinib 10.38 nM -3	1.47 nM Daco+5.19 nM Osim -1	1.47 nM Daco+5.19 nM Osim -2	1.47 nM Daco+5.19 nM Osim -3	2.94 nM Daco+5.19 nM Osim -1	2.94 nM Daco+5.19 nM Osim -2	2.94 nM Daco+5.19 nM Osim -3	1.47 nM Daco+10.38 nM Osim -1	1.47 nM Daco+10.38 nM Osim -2	1.47 nM Daco+10.38 nM Osim -3	4.40 nM Daco+10.38 nM Osim -1	4.40 nM Daco+10.38 nM Osim -2	4.40 nM Daco+10.38 nM Osim -3	2.94 nM Daco+20.75 nM Osim -1	2.94 nM Daco+20.75 nM Osim -2	2.94 nM Daco+20.75 nM Osim -3
Day0	1000000	1000000	1000000	1000000	1000000	1000000	1000000	1000000	1000000	1000000	1000000	1000000	1000000	1000000	1000000	1000000	1000000	1000000	1000000	1000000	1000000	1000000	1000000	1000000	1000000	1000000	1000000
Day1
Day2
Day3	6930000	6030000	5700000
Day4
Day5				9930000	11400000	10400000	11400000	12900000	10200000	6480000	8970000	10600000
Day6	48200000	54200000	45500000										11000000	11100000	10600000	10100000	11400000	8970000	11500000	11300000	9360000	10300000	10200000	9120000	11200000	9870000	11400000
Day7
Day8				62300000	52900000	51700000	52400000	55600000	56000000
Day9										62800000	58500000	68900000	54500000	47900000	61700000	53300000	60300000	62100000
Day10																			60100000	60500000	60700000	59900000	61700000	62500000	55620000	61700000	60300000
